# Supplementary material for: Genetic diversity and population structure of a mini-core subset from the world cowpea (Vigna unguiculata (L.) Walp.) germplasm collection
Source: Sci Rep. 2018 Oct 30;8:16035. doi: 10.1038/s41598-018-34555-9 (PMC6207765; doi:10.1038/s41598-018-34555-9)
Supplement: Supplementary file 1 — Supppementary Table 1 [file 41598_2018_34555_MOESM1_ESM.xlsx]

## Sheet: Sheet1
SREP-18-19208
Genetic diversity and population structure of a mini-core subset from the world
cowpea (Vigna unguiculata (L.) Walp.) germplasm collection.
Christian Fatokun1*, Gezahegn Girma 3, Michael Abberton1, Melaku Gedil1,
Nnanna Unachukwu1, Olaniyi Oyatomi1, Muyideen Yusuf1, Ismail Rabbi1 and Ousmane Boukar2
1International Institute of Tropical Agriculture (IITA), Ibadan, Nigeria,
2International Institute of Tropical Agriculture (IITA), Kano, Nigeria,
3Botany and Plant Pathology Department, Purdue University, West Lafayette, IN 47907-2054, USA.
*Corresponding author. c.fatokun@cgiar.org
Supplementary Table 1: List of accessions, memberships of clusters formed by Hierarchical and DAPC analyses.
Accessions	Country	Hierarchical grouping	DAPC grouping
TVU10100	Colombia	1	1
TVU10179	India	1	1
TVU1036	United States of America	1	1
TVU10366	India	1	1
TVU1037	United States of America	1	1
TVU10394	Portugal	1	1
TVU1059	United States of America	1	1
TVU10892	India	3	1
TVU109	Tanzania	1	1
TVU10910	Malawi	1	1
TVU12746	India	1	1
TVU1280	Tanzania	1	1
TVU12937	India	1	1
TVU13035	Zambia	1	1
TVU13305	Zambia	1	1
TVU13437	Zambia	1	1
TVU13463	Kenya	1	1
TVU13485	Kenya	1	1
TVU13778	Brazil	1	1
TVU13950	Botswana	1	1
TVU14172	Nigeria	1	1
TVU14173	Nigeria	1	1
TVU14190	Nigeria	1	1
TVU14253	Botswana	1	1
TVU14633	Central African Republic	1	1
TVU14635	Central African Republic	1	1
TVU14691	Botswana	1	1
TVU14759	Botswana	1	1
TVU1477	Mali	1	1
TVU14890	#N/A	1	1
TVU15053	Zambia	1	1
TVU15114	Malawi	1	1
TVU15143	Malawi	1	1
TVU15315	Chad	1	1
TVU1536	Turkey	1	1
TVU15391	Lesotho	1	1
TVU15400	Lesotho	1	1
TVU15411	Lesotho	1	1
TVU15426	Lesotho	1	1
TVU15450	Zimbabwe	1	1
TVU15468	Zimbabwe	1	1
TVU15487	Zimbabwe	1	1
TVU15661	Nigeria	1	1
TVU15694	Nigeria	1	1
TVU15742	Nigeria	1	1
TVU15775	Nigeria	1	1
TVU1583	Nigeria	1	1
TVU15913	Oman	1	1
TVU15976	Botswana	1	1
TVU15982	Botswana	1	1
TVU1609	United States of America	1	1
TVU1637	Puerto Rico	1	1
TVU16408	Benin	1	1
TVU16430	Chad	1	1
TVU16465	Nigeria	1	1
TVU16486	Nigeria	1	1
TVU16504	Nigeria	1	1
TVU16505	Nigeria	1	1
TVU16514	Nigeria	1	1
TVU1775	Paraguay	1	1
TVU1780	Japan	1	1
TVU2418	United Arab Emirates	1	1
TVU2606	United States of America	1	1
TVU264	United States of America	1	1
TVU2680	Nigeria	1	1
TVU2736	India	1	1
TVU2769	India	1	1
TVU2933	India	1	1
TVU3310	India	1	1
TVU347	#N/A	1	1
TVU3552	India	1	1
TVU3565	India	1	1
TVU408	United States of America	1	1
TVU415	United States of America	1	1
TVU43	Nigeria	1	1
TVU4316	Nigeria	1	1
TVU4535	Nigeria	1	1
TVU4545	Nigeria	1	1
TVU4557	Nigeria	1	1
TVU456	United States of America	1	1
TVU4622	Tanzania	1	1
TVU4632	Tanzania	1	1
TVU467	Mauritania	1	1
TVU523	United States of America	1	1
TVU5874	Nigeria	1	1
TVU6365	United States of America	1	1
TVU6439	South Africa	1	1
TVU6464	Uganda	1	1
TVU6477	Suriname	1	1
TVU6744	Nigeria	1	1
TVU7127	United States of America	1	1
TVU7155	Tanzania	1	1
TVU8464	Portugal	1	1
TVU8673	Benin	1	1
TVU9228	Tanzania	1	1
TVU9234	Tanzania	1	1
TVU9469	Egypt	1	1
TVU9801	Malawi	1	1
TVU9820	Malawi	1	1
TVU9848	Malawi	1	1
TVU1004	United States of America	2	2
TVU10281	Benin	2	2
TVU10362	Mali	2	2
TVU10466	Burkina Faso	2	2
TVU10545	Nigeria	2	2
TVU10687	Nigeria	2	2
TVU10754	Benin	2	2
TVU10918	Burkina Faso	2	2
TVU10973	Nigeria	2	2
TVU1124	Nigeria	2	2
TVU11610	Cote d'Ivoire	2	2
TVU13388	Burkina Faso	2	2
TVU13850	Central African Republic	1	2
TVU13859	Central African Republic	2	2
TVU14272	Botswana	2	2
TVU14346	Senegal	2	2
TVU14393	Senegal	2	2
TVU14406	Senegal	2	2
TVU14539	Mali	2	2
TVU14788	Senegal	2	2
TVU14970	Niger	2	2
TVU14971	Niger	2	2
TVU15251	Chad	2	2
TVU15500	Burkina Faso	1	2
TVU15591	Niger	2	2
TVU15610	Nigeria	1	2
TVU15687	Nigeria	1	2
TVU15878	Ghana	2	2
TVU16368	Benin	2	2
TVU16403	Benin	2	2
TVU16461	Chad	2	2
TVU16528	Guinea	2	2
TVU16574	Guinea	2	2
TVU16722	Nigeria	1	2
TVU2027	Nigeria	2	2
TVU3360	India	2	2
TVU3736	Nigeria	2	2
TVU3804	Nigeria	2	2
TVU3830	Nigeria	1	2
TVU3842	Nigeria	2	2
TVU3965	Nigeria	2	2
TVU4030	Nigeria	2	2
TVU4097	Nigeria	2	2
TVU4669	Niger	2	2
TVU4696	Niger	2	2
TVU4711	Niger	2	2
TVU4783	Niger	2	2
TVU4808	Niger	2	2
TVU4823	Niger	2	2
TVU4963	Niger	2	2
TVU5081	#N/A	2	2
TVU5107	Niger	2	2
TVU5415	Niger	2	2
TVU5443	Niger	2	2
TVU5466	Niger	2	2
TVU5473	Niger	2	2
TVU5498	Niger	2	2
TVU5649	Niger	2	2
TVU5721	Nigeria	2	2
TVU578	Nigeria	2	2
TVU5828	Nigeria	2	2
TVU5957	Nigeria	2	2
TVU6356	United States of America	2	2
TVU6641	Liberia	2	2
TVU6642	Liberia	1	2
TVU6947	Niger	2	2
TVU6959	Niger	2	2
TVU6966	Niger	2	2
TVU6968	Niger	2	2
TVU6994	Niger	2	2
TVU7290	Thailand	2	2
TVU7325	Ghana	2	2
TVU7382	Ghana	2	2
TVU7559	Nigeria	2	2
TVU7614	Mali	2	2
TVU7625	Mali	2	2
TVU7642	Mali	2	2
TVU7647	Mali	2	2
TVU7719	Cote d'Ivoire	2	2
TVU7739	Cote d'Ivoire	2	2
TVU7755	Cote d'Ivoire	2	2
TVU7991	Nigeria	2	2
TVU8059	Cote d'Ivoire	2	2
TVU8082	Cote d'Ivoire	2	2
TVU8123	Nigeria	2	2
TVU8262	Burkina Faso	2	2
TVU8516	Burkina Faso	2	2
TVU8612	Togo	2	2
TVU8631	Togo	2	2
TVU8656	Benin	2	2
TVU8671	Benin	2	2
TVU8702	Benin	2	2
TVU8713	Benin	2	2
TVU8779	Benin	2	2
TVU8812	Benin	2	2
TVU8834	Benin	2	2
TVU8838	Benin	2	2
TVU8923	Nigeria	2	2
TVU8934	Nigeria	2	2
TVU9031	Nigeria	2	2
TVU9073	India	2	2
TVU9095	India	2	2
TVU9237	Tanzania	2	2
TVU9259	Burkina Faso	2	2
TVU9265	Burkina Faso	2	2
TVU9357	Cote d'Ivoire	2	2
TVU964	#N/A	2	2
TVU10408	Nigeria	2	3
TVU10513	Nigeria	3	3
TVU11971	Sudan	3	3
TVU12526	Yemen	3	3
TVU12565	India	3	3
TVU12710	India	3	3
TVU12804	India	3	3
TVU12897	India	3	3
TVU12923	India	3	3
TVU12968	India	3	3
TVU13017	Madagascar	3	3
TVU13939	Botswana	1	3
TVU13958	Union of Soviet Socialist Republics	3	3
TVU13965	Union of Soviet Socialist Republics	3	3
TVU13979	Union of Soviet Socialist Republics	3	3
TVU14224	Botswana	1	3
TVU14248	Botswana	3	3
TVU14632	Central African Republic	1	3
TVU14862	China	3	3
TVU14875	China	3	3
TVU1556	Nigeria	3	3
TVU15653	Nigeria	1	3
TVU15860	Yemen	3	3
TVU15861	Yemen	3	3
TVU15926	Oman	3	3
TVU15945	Oman	3	3
TVU15973	Botswana	1	3
TVU16220	Italy	3	3
TVU16237	Italy	3	3
TVU16253	Italy	3	3
TVU16278	Italy	3	3
TVU16449	Australia	3	3
TVU1715	United States of America	3	3
TVU1727	United States of America	3	3
TVU1811	Puerto Rico	3	3
TVU1886	Pakistan	3	3
TVU1916	Iran	3	3
TVU21	Philippines	3	3
TVU2168	0	3	3
TVU2185	India	3	3
TVU2252	United Kingdom	3	3
TVU2280	Peru	3	3
TVU2322	Turkey	3	3
TVU2398	Iran	3	3
TVU2449	India	3	3
TVU2500	United States of America	3	3
TVU2723	India	3	3
TVU2845	India	3	3
TVU2968	India	3	3
TVU2971	India	3	3
TVU3076	India	3	3
TVU3107	India	3	3
TVU3156	India	3	3
TVU3282	India	1	3
TVU3346	India	3	3
TVU3382	#N/A	3	3
TVU3657	China	3	3
TVU3745	Nigeria	2	3
TVU3947	Nigeria	3	3
TVU4761	Niger	3	3
TVU5307	Niger	3	3
TVU6643	Liberia	3	3
TVU6644	Liberia	3	3
TVU6824	Nigeria	3	3
TVU6837	Turkey	1	3
TVU6858	Nigeria	1	3
TVU7362	Ghana	3	3
TVU7798	Papua New Guinea	3	3
TVU7971	Cote d'Ivoire	3	3
TVU8	Nigeria	1	3
TVU8072	Papua New Guinea	3	3
TVU8389	Papua New Guinea	3	3
TVU8775	0	3	3
TVU8877	Benin	3	3
TVU8883	Benin	3	3
TVU9391	India	3	3
TVU9393	India	3	3
TVU9468	Egypt	3	3
TVU9474	Egypt	3	3
TVU9486	Egypt	3	3
TVU9492	Egypt	3	3
TVU9508	Egypt	3	3
TVU9516	Egypt	3	3
TVU9522	Egypt	3	3
TVU9556	Egypt	3	3
TVU9557	Egypt	3	3
TVU9620	Egypt	3	3
TVU9651	Egypt	3	3
TVU9676	Egypt	3	3
TVU9749	Egypt	3	3
TVU9761	Egypt	3	3
