# Supplementary material for: Genetic diversity and population structure of a mini-core subset from the world cowpea (Vigna unguiculata (L.) Walp.) germplasm collection
Source: Sci Rep. 2018 Oct 30;8:16035. doi: 10.1038/s41598-018-34555-9 (PMC6207765; doi:10.1038/s41598-018-34555-9)
Supplement: Supplementary file 2 — Supplementary Table 2 [file 41598_2018_34555_MOESM2_ESM.xlsx]

## Sheet: Supplementary Table 2 210518
	SREP-18-19208
Genetic diversity and population structure of a mini-core subset from the world cowpea (Vigna unguiculata (L.) Walp.) germplasm collection.
Christian Fatokun1*, Gezahegn Girma 3, Michael Abberton1, Melaku Gedil1, Nnanna Unachukwu1, Olaniyi Oyatomi1, Muyideen Yusuf1, Ismail Rabbi1 and Ousmane Boukar2
1International Institute of Tropical Agriculture (IITA), Ibadan, Nigeria,
2International Institute of Tropical Agriculture (IITA), Kano, Nigeria,
3Botany and Plant Pathology Department, Purdue University, West Lafayette, IN 47907-2054, USA.
*Corresponding author. c.fatokun@cgiar.org
Supplementary Table 2: Eigen values and proportions of variation explained by each PCA.
	Eigen value	Proportion of total	Cumulative proportion
0	43.0828	0.15361	0.15361
1	20.0353	0.07144	0.22505
2	10.4016	0.03709	0.26213
3	6.95764	0.02481	0.28694
4	5.39622	0.01924	0.30618
5	5.11864	0.01825	0.32443
6	4.62887	0.0165	0.34093
7	4.52383	0.01613	0.35706
8	4.09361	0.0146	0.37166
9	3.16329	0.01128	0.38294
10	2.86984	0.01023	0.39317
11	2.80554	0.01	0.40317
12	2.65891	0.00948	0.41265
13	2.52934	0.00902	0.42167
14	2.51092	0.00895	0.43063
15	2.42573	0.00865	0.43927
16	2.31162	0.00824	0.44752
17	2.26057	0.00806	0.45558
18	2.13831	0.00762	0.4632
19	2.11352	0.00754	0.47074
20	2.05607	0.00733	0.47807
21	1.95738	0.00698	0.48505
22	1.80976	0.00645	0.4915
23	1.76403	0.00629	0.49779
24	1.7071	0.00609	0.50388
25	1.69607	0.00605	0.50992
26	1.6706	0.00596	0.51588
27	1.63147	0.00582	0.5217
28	1.60042	0.00571	0.5274
29	1.55477	0.00554	0.53295
30	1.52838	0.00545	0.53839
31	1.49029	0.00531	0.54371
32	1.48012	0.00528	0.54899
33	1.43194	0.00511	0.55409
34	1.40706	0.00502	0.55911
35	1.37801	0.00491	0.56402
36	1.36786	0.00488	0.5689
37	1.3466	0.0048	0.5737
38	1.32947	0.00474	0.57844
39	1.30728	0.00466	0.5831
40	1.28611	0.00459	0.58769
41	1.27583	0.00455	0.59224
42	1.21642	0.00434	0.59657
43	1.20496	0.0043	0.60087
44	1.19077	0.00425	0.60511
45	1.1728	0.00418	0.6093
46	1.1598	0.00414	0.61343
47	1.13797	0.00406	0.61749
48	1.11468	0.00397	0.62146
49	1.10665	0.00395	0.62541
50	1.09836	0.00392	0.62933
51	1.07605	0.00384	0.63316
52	1.06616	0.0038	0.63696
53	1.04965	0.00374	0.64071
54	1.03728	0.0037	0.6444
55	1.02708	0.00366	0.64807
56	1.0212	0.00364	0.65171
57	1.01238	0.00361	0.65532
58	0.99836	0.00356	0.65888
59	0.98316	0.00351	0.66238
60	0.97146	0.00346	0.66585
61	0.95936	0.00342	0.66927
62	0.9523	0.0034	0.67266
63	0.94114	0.00336	0.67602
64	0.94022	0.00335	0.67937
65	0.91632	0.00327	0.68264
66	0.91228	0.00325	0.68589
67	0.90458	0.00323	0.68911
68	0.90014	0.00321	0.69232
69	0.88843	0.00317	0.69549
70	0.88363	0.00315	0.69864
71	0.86968	0.0031	0.70174
72	0.85805	0.00306	0.7048
73	0.85208	0.00304	0.70784
74	0.8465	0.00302	0.71086
75	0.84205	0.003	0.71386
76	0.83023	0.00296	0.71682
77	0.8198	0.00292	0.71974
78	0.81128	0.00289	0.72264
79	0.80193	0.00286	0.7255
80	0.79717	0.00284	0.72834
81	0.79377	0.00283	0.73117
82	0.78182	0.00279	0.73396
83	0.77819	0.00277	0.73673
84	0.76683	0.00273	0.73946
85	0.75944	0.00271	0.74217
86	0.75262	0.00268	0.74486
87	0.75208	0.00268	0.74754
88	0.74396	0.00265	0.75019
89	0.73939	0.00264	0.75283
90	0.72623	0.00259	0.75542
91	0.71716	0.00256	0.75797
92	0.71392	0.00255	0.76052
93	0.70355	0.00251	0.76303
94	0.6996	0.00249	0.76552
95	0.69686	0.00248	0.76801
96	0.69199	0.00247	0.77047
97	0.68811	0.00245	0.77293
98	0.67248	0.0024	0.77532
99	0.66849	0.00238	0.77771
100	0.66133	0.00236	0.78007
101	0.65497	0.00234	0.7824
102	0.65099	0.00232	0.78472
103	0.64719	0.00231	0.78703
104	0.63895	0.00228	0.78931
105	0.63718	0.00227	0.79158
106	0.63378	0.00226	0.79384
107	0.62779	0.00224	0.79608
108	0.622	0.00222	0.7983
109	0.61842	0.0022	0.8005
110	0.61392	0.00219	0.80269
111	0.60725	0.00217	0.80485
112	0.60431	0.00215	0.80701
113	0.59491	0.00212	0.80913
114	0.5913	0.00211	0.81124
115	0.58756	0.00209	0.81333
116	0.58147	0.00207	0.81541
117	0.57021	0.00203	0.81744
118	0.56964	0.00203	0.81947
119	0.56299	0.00201	0.82148
120	0.5599	0.002	0.82347
121	0.55799	0.00199	0.82546
122	0.54914	0.00196	0.82742
123	0.54383	0.00194	0.82936
124	0.54019	0.00193	0.83129
125	0.53875	0.00192	0.83321
126	0.53388	0.0019	0.83511
127	0.53322	0.0019	0.83701
128	0.5303	0.00189	0.8389
129	0.52484	0.00187	0.84077
130	0.51681	0.00184	0.84262
131	0.51021	0.00182	0.84444
132	0.50824	0.00181	0.84625
133	0.50371	0.0018	0.84804
134	0.50226	0.00179	0.84984
135	0.49885	0.00178	0.85161
136	0.49342	0.00176	0.85337
137	0.48903	0.00174	0.85512
138	0.48598	0.00173	0.85685
139	0.48197	0.00172	0.85857
140	0.47674	0.0017	0.86027
141	0.47544	0.0017	0.86196
142	0.47253	0.00168	0.86365
143	0.46377	0.00165	0.8653
144	0.46182	0.00165	0.86695
145	0.45756	0.00163	0.86858
146	0.45567	0.00162	0.8702
147	0.44931	0.0016	0.87181
148	0.44675	0.00159	0.8734
149	0.44574	0.00159	0.87499
150	0.43819	0.00156	0.87655
151	0.43593	0.00155	0.87811
152	0.43295	0.00154	0.87965
153	0.42909	0.00153	0.88118
154	0.424	0.00151	0.88269
155	0.42248	0.00151	0.8842
156	0.41592	0.00148	0.88568
157	0.41465	0.00148	0.88716
158	0.41099	0.00147	0.88862
159	0.40776	0.00145	0.89008
160	0.40542	0.00145	0.89152
161	0.40038	0.00143	0.89295
162	0.39781	0.00142	0.89437
163	0.39444	0.00141	0.89578
164	0.39084	0.00139	0.89717
165	0.38525	0.00137	0.89854
166	0.38505	0.00137	0.89992
167	0.38254	0.00136	0.90128
168	0.37911	0.00135	0.90263
169	0.37881	0.00135	0.90398
170	0.37448	0.00134	0.90532
171	0.37233	0.00133	0.90664
172	0.36914	0.00132	0.90796
173	0.36377	0.0013	0.90926
174	0.36053	0.00129	0.91054
175	0.36008	0.00128	0.91183
176	0.35465	0.00126	0.91309
177	0.35228	0.00126	0.91435
178	0.35011	0.00125	0.9156
179	0.34875	0.00124	0.91684
180	0.34242	0.00122	0.91806
181	0.34135	0.00122	0.91928
182	0.3392	0.00121	0.92049
183	0.33702	0.0012	0.92169
184	0.33287	0.00119	0.92288
185	0.33036	0.00118	0.92405
186	0.3294	0.00117	0.92523
187	0.32709	0.00117	0.92639
188	0.32432	0.00116	0.92755
189	0.32151	0.00115	0.9287
190	0.31952	0.00114	0.92984
191	0.31596	0.00113	0.93096
192	0.31512	0.00112	0.93209
193	0.31288	0.00112	0.9332
194	0.31134	0.00111	0.93431
195	0.30689	0.00109	0.93541
196	0.30091	0.00107	0.93648
197	0.30018	0.00107	0.93755
198	0.29827	0.00106	0.93861
199	0.29388	0.00105	0.93966
200	0.29106	0.00104	0.9407
201	0.28931	0.00103	0.94173
202	0.286	0.00102	0.94275
203	0.28483	0.00102	0.94376
204	0.28361	0.00101	0.94478
205	0.27796	0.000991	0.94577
206	0.27624	0.000985	0.94675
207	0.27418	0.000978	0.94773
208	0.27173	0.000969	0.9487
209	0.26856	0.000958	0.94966
210	0.26673	0.000951	0.95061
211	0.2659	0.000948	0.95155
212	0.26156	0.000933	0.95249
213	0.25851	0.000922	0.95341
214	0.25589	0.000912	0.95432
215	0.25427	0.000907	0.95523
216	0.2531	0.000902	0.95613
217	0.25037	0.000893	0.95702
218	0.24707	0.000881	0.9579
219	0.24329	0.000867	0.95877
220	0.24274	0.000865	0.95964
221	0.23981	0.000855	0.96049
222	0.23854	0.000851	0.96134
223	0.23632	0.000843	0.96219
224	0.23261	0.000829	0.96301
225	0.22851	0.000815	0.96383
226	0.22695	0.000809	0.96464
227	0.22533	0.000803	0.96544
228	0.22054	0.000786	0.96623
229	0.21921	0.000782	0.96701
230	0.21563	0.000769	0.96778
231	0.21523	0.000767	0.96855
232	0.21266	0.000758	0.9693
233	0.2123	0.000757	0.97006
234	0.20588	0.000734	0.9708
235	0.20546	0.000733	0.97153
236	0.20402	0.000727	0.97226
237	0.19942	0.000711	0.97297
238	0.19819	0.000707	0.97367
239	0.1956	0.000697	0.97437
240	0.19181	0.000684	0.97505
241	0.19076	0.00068	0.97573
242	0.18801	0.00067	0.9764
243	0.18544	0.000661	0.97707
244	0.18331	0.000654	0.97772
245	0.18245	0.000651	0.97837
246	0.18028	0.000643	0.97901
247	0.17951	0.00064	0.97965
248	0.17681	0.00063	0.98028
249	0.17394	0.00062	0.9809
250	0.17173	0.000612	0.98152
251	0.17076	0.000609	0.98212
252	0.16814	0.0006	0.98272
253	0.16604	0.000592	0.98332
254	0.16329	0.000582	0.9839
255	0.1596	0.000569	0.98447
256	0.15856	0.000565	0.98503
257	0.1558	0.000556	0.98559
258	0.15471	0.000552	0.98614
259	0.15329	0.000547	0.98669
260	0.152	0.000542	0.98723
261	0.15083	0.000538	0.98777
262	0.14498	0.000517	0.98828
263	0.14171	0.000505	0.98879
264	0.1413	0.000504	0.98929
265	0.13981	0.000498	0.98979
266	0.13708	0.000489	0.99028
267	0.13467	0.00048	0.99076
268	0.13372	0.000477	0.99124
269	0.12998	0.000463	0.9917
270	0.12952	0.000462	0.99216
271	0.12675	0.000452	0.99261
272	0.12542	0.000447	0.99306
273	0.12218	0.000436	0.9935
274	0.11877	0.000423	0.99392
275	0.11812	0.000421	0.99434
276	0.11552	0.000412	0.99475
277	0.10772	0.000384	0.99514
278	0.10497	0.000374	0.99551
279	0.09865	0.000352	0.99586
280	0.09815	0.00035	0.99621
281	0.09604	0.000342	0.99656
282	0.09008	0.000321	0.99688
283	0.08694	0.00031	0.99719
284	0.08551	0.000305	0.99749
285	0.08225	0.000293	0.99778
286	0.0779	0.000278	0.99806
287	0.07622	0.000272	0.99833
288	0.07302	0.00026	0.99859
289	0.0721	0.000257	0.99885
290	0.06491	0.000231	0.99908
291	0.0585	0.000209	0.99929
292	0.05276	0.000188	0.99948
293	0.04701	0.000168	0.99965
294	0.03915	0.00014	0.99979
295	0.03417	0.000122	0.99991
296	0.02563	9.14e-05	1
297	2.97e-30	1.06e-32	1
